# Supplementary material for: An automated AI-powered IoT algorithm with data processing and noise elimination for plant monitoring and actuating
Source: PeerJ Comput Sci. 2024 Nov 6;10:e2448. doi: 10.7717/peerj-cs.2448 (PMC11623071; doi:10.7717/peerj-cs.2448)
Supplement: Supplemental Information 1 [file peerj-cs-10-2448-s001.m]

clc
clear all
for i=1:1:50
   vid=videoinput('winvideo',1);
   preview(vid);
   pause(6)
   start(vid)
   for j=1:1:6
       input=getdata(vid,1);
   end
   io=size(input); %io(1)=720 io(2)=1280
   y1=abs(io(1)/2)-200;
   x1=abs(io(2)/2)+100;
   GH=imcrop(input,[x1 y1 io(2)/2-200 io(1)/2]);
   GS=rgb2gray(GH);
   PSF=fspecial('gaussian',10,15);
   I=imfilter(GS,PSF,"symmetric","conv");
   %I=imgaussfilt(GS,5);
   BWS=edge(I,'sobel');
   BWP=edge(I,'prewitt');
   BWC=edge(I,'canny');
   P = imfill(BWC, 'holes');
   P = ~P;
   subplot(1,2,1),imshow(GS)
   subplot(1,2,2),imshow(P)
   hold on
   [centers, radii] = imfindcircles(P,[10 30],'ObjectPolarity','dark','Sensitivity',0.86);
   viscircles(centers, radii,'Color','red');
   hold off
   delete(vid)
end
