# Supplementary material for: An automated AI-powered IoT algorithm with data processing and noise elimination for plant monitoring and actuating
Source: PeerJ Comput Sci. 2024 Nov 6;10:e2448. doi: 10.7717/peerj-cs.2448 (PMC11623071; doi:10.7717/peerj-cs.2448)
Supplement: Supplemental Information 2 [file peerj-cs-10-2448-s002.c]

/*
  Sketch generated by the Arduino IoT Cloud Thing "Untitled"
  https://create.arduino.cc/cloud/things/2918a61e-f870-4da6-ad8f-161d5461e76e

  Arduino IoT Cloud Variables description

  The following variables are automatically generated and updated when changes are made to the Thing

  float airHumidity;
  float temperature;
  int cO2Level;
  int soilMoisture;

  Variables which are marked as READ/WRITE in the Cloud Thing will also have functions
  which are called when their values are changed from the Dashboard.
  These functions are generated with the Thing and added at the end of this sketch.
*/

#include "thingProperties.h"

// DHT sensor library - Version: 1.4.3
#include <DHT.h>
#include <DHT_U.h>
#define DHTPIN 7     // what pin we're connected to
#define DHTTYPE DHT22   // DHT 22  (AM2302)
DHT dht(DHTPIN, DHTTYPE); //// Initialize DHT sensor for normal 16mhz Arduino

int relayPin_1 = 8;
int soilmoisturePin = A0;    // Soil Sensor input at Analog PIN A0

int relayPin_2 = 9;
int gasPin = A1;    // A1

int chk;
float humidity;  //Stores humidity value
//float temperature; //Stores temperature value


void setup() {
  // Initialize serial and wait for port to open:
  Serial.begin(9600);
  // This delay gives the chance to wait for a Serial Monitor without blocking if none is found
  Serial.println ("Reading From the Sensors ...");

  pinMode (relayPin_1, OUTPUT);
  pinMode (soilmoisturePin, INPUT);

  pinMode (relayPin_2, OUTPUT);
  pinMode (gasPin, INPUT);

  dht.begin();

  delay(1000);

  // Defined in thingProperties.h
  initProperties();

  // Connect to Arduino IoT Cloud
  ArduinoCloud.begin(ArduinoIoTPreferredConnection);

  /*
     The following function allows you to obtain more information
     related to the state of network and IoT Cloud connection and errors
     the higher number the more granular information you’ll get.
     The default is 0 (only errors).
     Maximum is 4
  */
  setDebugMessageLevel(2);
  ArduinoCloud.printDebugInfo();
}

void loop() {
  ArduinoCloud.update();
  // Your code here
  soilMoisture = analogRead (soilmoisturePin);
  soilMoisture = map (soilMoisture, 1011, 512, 0, 100); // map()
  Serial.print ("Moisture Level : ");
  Serial.print (soilMoisture);
  Serial.println (" %");

  // Calculate conductivity in percents
  // The gas concentration depends on the conductivity
  // If the analog MQ sensor detects more gasses
  // the conductivity will be higher
  int airquality = analogRead (gasPin);  // reads analog data from pin A1
  cO2Level = (((float) airquality / 1023) * 100);
  //int conductivity = round((airquality / 1023) * 100);
  Serial.print ("CO2 Level : ");
  Serial.print (cO2Level);
  Serial.println ("%");

  //Read data and store it to variables hum and temp
  airHumidity = dht.readHumidity();
  temperature = dht.readTemperature();
  //Print temp and humidity values to serial monitor
  Serial.print("Humidity: ");
  Serial.print(airHumidity);
  Serial.println(" %");
  Serial.print("Temperature: ");
  Serial.print(temperature);
  Serial.println(" Celsius");
  Serial.println(" ");
  //delay(10000); //Delay 2 sec.

  if (soilMoisture < 20)
    {
      digitalWrite (relayPin_1, HIGH);  // maybe LOW
    }
  else
    {
      digitalWrite (relayPin_1, LOW); // maybe HIGH
    }

  if (cO2Level < 50)
    {
      digitalWrite (relayPin_2, HIGH);
    }
  else
    {
      digitalWrite (relayPin_2, LOW);
    }
  //delay (1000);
}

/*
  Since Temperature is READ_WRITE variable, onTemperatureChange() is
  executed every time a new value is received from IoT Cloud.
*/
void onTemperatureChange()  {
  // Add your code here to act upon Temperature change
}

/*
  Since SoilMoisture is READ_WRITE variable, onSoilMoistureChange() is
  executed every time a new value is received from IoT Cloud.
*/
void onSoilMoistureChange()  {
  // Add your code here to act upon SoilMoisture change
}
