# Supplementary material for: An automated AI-powered IoT algorithm with data processing and noise elimination for plant monitoring and actuating
Source: PeerJ Comput Sci. 2024 Nov 6;10:e2448. doi: 10.7717/peerj-cs.2448 (PMC11623071; doi:10.7717/peerj-cs.2448)
Supplement: Supplemental Information 3 [file peerj-cs-10-2448-s003.c]

#include <DHT.h>;

#define DHTPIN 7     // what pin we're connected to
#define DHTTYPE DHT22   // DHT 22  (AM2302)
DHT dht(DHTPIN, DHTTYPE); //// Initialize DHT sensor for normal 16mhz Arduino

int relayPin_1 = 8;
int soilmoisturePin = A0;    // Soil Sensor input at Analog PIN A0

int relayPin_2 = 9;
int gasPin = A1;    // A1

int chk;
float humidity;  //Stores humidity value
float temperature; //Stores temperature value

void setup ()     // put your setup code here, to run once:
{
  Serial.begin (9600);
  Serial.println ("Reading From the Sensors ...");

  pinMode (relayPin_1, OUTPUT);
  pinMode (soilmoisturePin, INPUT);

  pinMode (relayPin_2, OUTPUT);
  pinMode (gasPin, INPUT);

  dht.begin();

  delay (1000);
}

void loop ()
{
  int moisturelevel = analogRead (soilmoisturePin);
  moisturelevel = map (moisturelevel, 1011, 512, 0, 100); // map()
  Serial.print ("Moisture Level : ");
  Serial.print (moisturelevel);
  Serial.println (" %");

  // Calculate conductivity in percents
  // The gas concentration depends on the conductivity
  // If the analog MQ sensor detects more gasses
  // the conductivity will be higher
  int airquality = analogRead (gasPin);  // reads analog data from pin A1
  int conductivity = round (((float) airquality / 1023) * 100);
  //int conductivity = round((airquality / 1023) * 100);
  Serial.print ("CO2 Level : ");
  Serial.print (conductivity);
  Serial.println ("%");

  //Read data and store it to variables hum and temp
  humidity = dht.readHumidity();
  temperature = dht.readTemperature();
  //Print temp and humidity values to serial monitor
  Serial.print("Humidity: ");
  Serial.print(humidity);
  Serial.println(" %");
  Serial.print("Temperature: ");
  Serial.print(temperature);
  Serial.println(" Celsius");
  Serial.println(" ");
  //delay(10000); //Delay 2 sec.

  if (moisturelevel < 20)
    {
      digitalWrite (relayPin_1, HIGH);  // maybe LOW
    }
  else
    {
      digitalWrite (relayPin_1, LOW); // maybe HIGH
    }

  if (conductivity < 50)
    {
      digitalWrite (relayPin_2, HIGH);
    }
  else
    {
      digitalWrite (relayPin_2, LOW);
    }
  delay (5000);
}
