# Supplementary material for: An automated AI-powered IoT algorithm with data processing and noise elimination for plant monitoring and actuating
Source: PeerJ Comput Sci. 2024 Nov 6;10:e2448. doi: 10.7717/peerj-cs.2448 (PMC11623071; doi:10.7717/peerj-cs.2448)
Supplement: Supplemental Information 4 [file peerj-cs-10-2448-s004.m]

clc
clear all
close all
vid=VideoReader('video1.mp4');
n=vid.NumFrames;
Folder='C:\Matlab\RecordedVideo1\';
for iFrame=1:30:n
   frame=read(vid,iFrame);
   imwrite(frame,fullfile(Folder, sprintf('%06d.jpg',iFrame)));
   Filelist=dir(fullfile(Folder,'*.jpg'));
   for iFile=1:length(Filelist)
       aFile=fullfile(Folder, Filelist(iFile).name);
       input=imread(aFile);
       io=size(input);
       y1=abs(io(1)/2)-450;
       x1=abs(io(2)/2)-200;
       GH=imcrop(input,[x1 y1 io(2)/2+100 io(1)/2+150]);
       GS=rgb2gray(GH);
       PSF=fspecial('gaussian',5,8);
       I=imfilter(GS,PSF,"symmetric","conv");
       %I=imgaussfilt(GS,5);
       BWS=edge(I,'sobel');
       BWP=edge(I,'prewitt');
       BWC=edge(I,'canny');
       P = imfill(BWC, 'holes');
       P = ~P;
       subplot(1,2,1),imshow(GS)
       subplot(1,2,2),imshow(P)
       hold on
       [centers, radii] = imfindcircles(P,[9 25],'ObjectPolarity','dark','Sensitivity',0.860);
       viscircles(centers, radii,'Color','red');
       hold off
       end
end
