# Supplementary material for: An automated AI-powered IoT algorithm with data processing and noise elimination for plant monitoring and actuating
Source: PeerJ Comput Sci. 2024 Nov 6;10:e2448. doi: 10.7717/peerj-cs.2448 (PMC11623071; doi:10.7717/peerj-cs.2448)
Supplement: Supplemental Information 5 [file peerj-cs-10-2448-s005.m]

%% ***** Instructions on the utlization of LSL algorithm******
%%******1. When the number of linguestic variables in the input sets or
%%         output sets is not same, the program will add new linguestic variable with zero value
%%          to the ones with less linguestic variables to make them equal in size : example 1st input 
%%          set has 2 linguestic variables and 2nd input set has 3 linguestic variables, the program
%%          will add 1 linguestic variable to in 1st set with zero value 
%% ****2. In each rule, you have to use either "and" or "or" in antcedence or consequent. Both can't be used 
%%         in the same rule for antcedence or consequent.

clc
clear all 
%input
No_Input_set=2;
for j=1:1:No_Input_set
    input_sets={'temperature','temperature_difference'};
    fuzzy_input_name(j)=input_sets(j);
    num_liguestic_variables=7;
    no_lin_var(j)=num_liguestic_variables;
end
k=size(no_lin_var);
i=1;
u=1;
p=1;
q=1;
while i<=k(2)
    for o=1:1:no_lin_var(i)
    fprintf('the name of the % f lingeustic variable of the fuzzy input set % f  is',o,i)
    input('        ','s')
    t=ans;
    y(p,o)={t};
    lingestic_input=t;
    fprintf('starting point of the % s lingeustic variable is',t)
     input('        ')
    sp=ans;
     start_point(p,o)=sp;
    fprintf('width of the % s lingeustic variable is',t)
     input('        ')
     wl=ans;
     width_ling(p,o)=wl;
     end_point(p,o)=sp+wl;
     spp=sp+wl;
     rectangle('position',[sp, 200-10*(u-1),wl,10],'curvature',[0,0])
     text((sp+wl/2),200-10*(u-1)+5,y(p,o));
     hold on
     u=q+1;
     q=q+1;
    end
    kt=[230 130]
    p=p+1;
    text(sp+wl/2,kt(i),fuzzy_input_name(i))
    i=i+1;
end 
    
%output 
No_output_set=input('Enter the number of fuzzy output set');
for j2=1:1:No_output_set
     fprintf('name of the %f fuzzy output set',j2)
    input('    ','s');
    fuzzy_output_name={ans}
    fprintf('how many liguestic variable in % f output set',j2)
    input('   ');
    no_lin_var2(j2)=ans;
end
k2=size(no_lin_var2);
i2=1;
u2=1;
while i2<=k2(2)
    for o2=1:1:no_lin_var2(i2)
    fprintf('the name of the % f lingeustic variable of the fuzzy output set % f  is',o2,i2)
    input('        ','s')
    t2=ans;
    y2(i2,o2)={t2};
    lingestic_input=t2;
    fprintf('starting point of the % s lingeustic variable is',t2)
     input('        ')
    sp2=ans;
     start_point2(i2,o2)=sp2;
    fprintf('width of the % s lingeustic variable is',t2)
     input('        ')
     wl2=ans;
     width_ling2(i2,o2)=wl2;
     rectangle('position',[sp2+spp+wl+20, 200-10*(u2-1),wl2,10],'curvature',[0,0])
     text((sp2+spp+wl+20+wl2/2),200-10*(u2-1)+5,y2(i2,o2));
     hold on
     u2=o2+1;
    end 
    i2=i2+1;
end
   text(sp2+sp+wl+20+wl2/2,130,fuzzy_output_name)

 %% laser simulator logic membership calculation: Numerator
 
for(f=1:1:No_Input_set)
    fprintf('enter the crisp value of % f input ',f)
    input('        ');
    xf(f)=ans;
t=1:1:250;
val(t)=xf(f);
%%text(val(f),120*f,y);
plot(val,t,'r--','linewidth',3);
end
for(f=1:1:No_Input_set)
    x=xf(f);
  op=no_lin_var(f);  
for (r=1:1:op)
  %%numerator of mu
 start_pointi1(f,r)=start_point(f,r);
m(f,r)=start_point(f,r)+width_ling(f,r)/2;
e(f,r)=start_point(f,r)+width_ling(f,r);
ks_a(f,r)=(x-start_pointi1(f,r))>0;
ui_a(f,r)=1-ks_a(f,r);
ks_b(f,r)=(e(f,r)-x)>0;
ui_b(f,r)=1-ks_b(f,r);
xa(f,r)=x-start_pointi1(f,r);
xb(f,r)=e(f,r)-x;

mu_numf(f,r)=min([xa(f,r) xb(f,r)]);
end 
end 
mu_num=mu_numf;

 %% laser simulator logic membership calculation: Denomerator
 
for(f=1:1:No_Input_set)
  op=no_lin_var(f);  
for (r=1:1:op)
if(mu_numf(f,r)<=0)
    ghy(f,r)=0;
    mu_num(f,r)=0;
else
    ghy(f,r)=1;
end
end
end 
%% summation of ui(bi-x) multiply by min(x-a,b-x)
%% summation of ui(x-ai)multiply by min(x-a,b-x)
for(f=1:1:No_Input_set)
  op=no_lin_var(f);  
  ksa2den=0;
for (r=1:1:op)
ks_a2denf(f,r)=ksa2den+mu_num(f,r).*ghy(f,r);
ksa2den=ks_a2denf(f,r);
if(no_lin_var(f)>=no_lin_var(1))
    no_lin_var_max=no_lin_var(f);
    no_lin_var(1)=no_lin_var_max;
end
end
ksa2denf(f)=ksa2den;
end
ksa2denf_final=repmat(ksa2denf',1,no_lin_var_max);

%% multiplication of 1-ui(x-ai) and mi-x 
%% multpication of 1-ui(bi-x) and mi-x
for(i=1:1:No_Input_set)
    frt=start_pointi1(i,:);
    fet=e(i,:);
    frt(1)=[];
    fet(r)=[];
    ms(i)=m(i,1);
    mf(i)=m(i,no_lin_var(i));
    if(xf(i)<frt)
       msf(i)= abs(ms(i)-xf(i));
    elseif (xf(i)>fet)
        msf(i)= abs(mf(i)-xf(i));
    else
        msf(i)=0;
    end
end
msf_final=repmat(msf',1,no_lin_var_max);
mu_den=msf_final+ksa2denf_final;
 
%% %% laser simulator logic membership membership value
muk=mu_num./mu_den;
muf=muk;
mu=muf'
%%Inference rules
rule=input('how many rules you have');
for i=1:1:rule
    fprintf('how many input sets in the antecedence  in %f rule',i);
    input('        ')
    io=ans;
    for (rw=1:1:io)
    
     fprintf('which input set is % f antecedence of % f rule (enter the input set number)',rw,i);
     input('   ');
     i1(i,rw)=ans;
     
     fprintf('which linguestic variable  in % f antecedence of %f input set in the % f rule(enter the linguestic variable order)',rw,i1,i);
    input('   ');
    i2(i,rw)=ans;
      ji(i,rw)=fuzzy_input_name(rw);
      iuy=y{i1,i2};
      j1(i,rw)={iuy};
      mui(i,rw)=mu(i,rw);
    end 
    fprintf('how many output sets in the consequent  in %f rule',i);
    input('        ')
    io2=ans;
    for(rw2=1:1:io2)
       fprintf('which output set is % f consequent of % f rule (enter the output set number)',rw2,i);
     input('   ');
     i3(i,rw2)=ans;
      fprintf('which linguestic variable  in % f consequent of %f output set in the % f rule(enter the linguestic variable number)',rw2,i3,i);
    input('   ');
    i4(i,rw2)=ans;
     jo(i,rw2)=fuzzy_output_name(rw2);
     iuy2 =y2{i3,i4};
      j2p(i,rw2)={iuy2};
     %% yout(i)=width_ling2(i,:)+start_point2(i,:);
    end
    fprintf('which operator you want to use between antecedance and consequent (and)  or (or), for (and) enter a and for (or) enter o')
    input('        ','s');
    iao=ans;
if (iao=='a')
    %% and
   %% fprintf('%f rule AND: If %s is %s , respectively, Then %s is %s , repectively\n',i,ji, j1, jo,j2p );
    mu_implicat(i)=min(mui(i,:))
end   
  if (iao=='o') 
%% or
   %% fprintf('%f rule Or: If %s is %s , respectively, Then %s is %s , repectively\n',i,ji, j1, jo,j2p );
        mu_implicat(i)=max(mui(i,:));
  end
end 
%% implication process
for(im=1:1:rule)
output_implicat(im)=mu_implicat(im)*width_ling2(i3(im),i4(im))+start_point2(i3(im),i4(im))
end
output_crisp=sum(output_implicat)/im;

 %% just to compare implication process 
%%yout1=mu1_f*width_ling2(kco3(1))+start_point2(kco3(1)); 
 %%val1(t)=yout1;
  
%% just to compare and draw aggregation and defuzzification
%%youtput=(yout2+yout3)/2+(spp+wl+20);
%%youtput1=(yout2+yout3)/2;

val4(t)=sp2+spp+wl+20+output_crisp;
plot(val4,t,'g--','linewidth',3);
text(val4(1),150,' Crisp Output');
fprintf('the crisp output is % f',output_crisp);
